# Supplementary material for: Hyperglycemia-Induced Hypovolemia Is Involved in Early Cardiac Magnetic Resonance Alterations in Streptozotocin-Induced Diabetic Mice: A Comparison with Furosemide-Induced Hypovolemia
Source: PLoS One. 2016 Feb 22;11(2):e0149808. doi: 10.1371/journal.pone.0149808 (PMC4763166; doi:10.1371/journal.pone.0149808)
Supplement: S1 Table — (XLSX) [file pone.0149808.s001.xlsx]

## Sheet: Feuil1
animal	group	LVMweek1	LVMweek4	EDVweek1	EDVweek4	ESVweek1	ESVweek4	SVweek1	SVweek4	EDWTweek1	EDWTweek4	ESWTweek1	ESWTweek4	WTweek1	WTweek4	EFweek1	EFweek4	COweek1	COweek4	PFRweek1	PFRweek4	Eccweek1	Eccweek4	Errweek1	Errweek4	Ellweek1	Ellweek4	T2week1	T2week4	weight bl	weight week1	weight week4	weight H4	EDV bl	ESV bl	SV bl	EF bl	PFR bl	EDV H4	ESV H4	SV H4	EF H4	PFR H4	BG	aldosterone	creat	urea	osmolality	SBP baseline
1	C	2.57816	2.46526	1.72764	1.86324	0.643578	0.727544	1.08407	1.1357	1.07494	1.23118	1.56563	1.51313	0.456471	0.229002	62.7479	60.9528	368.583	499.706	1040	1904	-0.0884725	-0.0925294	0.0628979	0.0334734	-0.114145	-0.112493	29.3954	26.5654	0.049	0.045	0.046
2	C	2.82837	2.61476	1.19675	2.49195	0.46225	1.045	0.7345	1.44695							61.3745	58.0648					-0.117731	-0.102466	0.069789	0.069227	-0.110881	-0.0645216	28.3205	28.8855	0.045	0.04	0.038
3	C	1.97451	1.74804	2.01753	1.67078	0.932837	0.678944	1.08469	0.991833	0.879699	0.873033	1.28047	1.29	0.455575	0.477603	53.7637	59.3633	553.194	572.288	2288	1824	-0.113212	-0.10694	0.074009	0.0838201	-0.0987099	-0.0865754	28.48	24.62	0.047	0.049	0.054
4	C	2.09513	2.00408	1.81072	2.04672	0.738894	0.87254	1.07183	1.17418	0.925976	0.907635	1.30782	1.20898	0.412369	0.332009	59.1933	57.3687	551.992	578.871	1936	1904	-0.100391	-0.114222	0.0691425	0.0754834	-0.10961	-0.116818	21.03	21.81	0.04	0.047	0.05
5	C	1.71859	1.49955	1.71934	1.69505	0.62925	0.624246	1.09009	1.0708	0.890881	0.875436	1.22317	1.20376	0.372987	0.375037	63.4013	63.1725	589.738	608.214	2240	2768	-0.0706472	-0.0659301	0.0596026	0.0491899	-0.0660226	-0.0554976	21.55	22.84	0.056	0.056	0.065
6	C	2.64931	2.36305	2.13343	1.84154	0.819571	0.550846	1.31386	1.29067	0.73024	0.958176	1.19803	1.21482	0.640601	0.267846	61.5838	70.0871	474.302	658.24	1568	2560	-0.140134	-0.105519	0.0786053	0.0394236	-0.0785879	-0.0661536	34.92	26.61	0.039	0.035	0.039
7	C	2.74239	2.41731	1.92642	1.90082	0.720806	0.643333	1.20561	1.25749	0.962311	0.946799	1.45254	1.35197	0.509432	0.427938	62.5834	66.1552	669.114	712.995	1776	2160	-0.082431	-0.0800816	0.0692923	0.0621368	-0.0781476	-0.0749588	23.4	22.93	0.035	0.036	0.039
8	C	2.57909	2.34725	2.69744	2.62022	1.18194	1.19014	1.5155	1.43006	0.824065	0.792587	1.13419	1.0647	0.376335	0.343325	56.1826	54.5784	621.355	705.017	1648	1376	-0.123892	-0.097258	0.068174	0.0652925	-0.094749	-0.0810514	30.56	22.68	0.035	0.034	0.036
9	C	2.16368	2.30469	1.97262	2.16936	0.730973	0.757308	1.24165	1.41208	0.858587	0.938418	1.23145	1.26968	0.434275	0.353002	62.9439	65.0914	707.74	667.912	1168	1296	-0.0873579	-0.0790437	0.0681043	0.0858902	-0.0594268	-0.0534584	21.46	24.37	0.035	0.037	0.039
10	C	2.22747	2.15995	2.11106	2.09549	0.743139	0.702154	1.36794	1.39333	0.793617	0.857303	1.21767	1.19086	0.534333	0.389074	64.7986	66.4922	689.444	607.493	1472	1328	-0.097421	-0.0760653	0.0800141	0.0729252	-0.063513	-0.0935478	27.34	28.14	0.035	0.036	0.039
11	C	2.18349	2.34272	2.02911	2.17582	0.772162	0.889487	1.25695	1.28631	0.802321	0.765873	1.20793	1.35562	0.505549	0.770028	61.9451	59.119	716.459	677.884	1488	1696	-0.0970594	-0.0869333	0.0661523	0.0331147	-0.0523912	-0.0457358	25.3	28.1	0.04	0.037	0.039
12	C	2.05518	2.48092	1.76905	2.1319	0.589763	0.660263	1.17929	1.29058	0.87395	0.77481	1.15991	1.04082	0.327203	0.343322	66.6617	66.1552	681.629	713.69	1440	1808	-0.0697634	-0.0724711	0.041758	0.0465656	-0.0480098	-0.0531699	22.33	21.47	0.038	0.038	0.038
13	D	2.11774	2.04648	1.60059	1.44877	0.465539	0.4768	1.13505	0.971975							70.9146	67.09					-0.109531	-0.0926731	0.0466994	0.0974474	-0.0937793	-0.0996385	24.4189	27.2396	0.04	0.039	0.04												28.49
14	D	1.82151	2.13088	1.32594	1.27803	0.444171	0.350677	0.881772	0.927353	0.783085	0.989712	1.12759	1.23684	0.43994	0.249696	66.5018	72.5619	459.403	556.412			-0.0958783	-0.0800855	0.0426235	0.0624753			22.08	19.98	0.039	0.035	0.034												27.61
15	D	2.18527	3.11733	1.29963	2.1347	0.390275	0.863633	0.90935	1.2711	1.02232	0.979476	1.37111	1.32348	0.34117	0.351214	69.9707	59.5439	491.049	677.496	1424	1200	-0.0993311	-0.0935243	0.0892133	0.114943	-0.0720449	-0.0998225	17.66	25.95	0.036	0.04	0.03												11.66
16	D	2.29356	2.48665	1.14772	1.32184	0.414461	0.534243	0.733231	0.787595	1.07543	1.1718	1.37424	1.56584	0.277853	0.336267	63.8869	59.5839	312.356	346.542	1248	1664	-0.113101	-0.0924423	0.0655259	0.0612673	-0.0916594	-0.0811301	30.1083	28.3083	0.034	0.039	0.037												16.39
17	D	2.5979	2.43237	1.8311	1.70943	0.700133	0.714033	1.13097	0.9954	0.841065	0.83351	1.21826	1.27195	0.448476	0.526015	61.7645	58.2296	531.554	580.318	1344	1440	-0.0523668	-0.0799267	0.0818355	0.0659869	-0.0441455	-0.0487421	26.2	24.56	0.03	0.03	0.03												33
18	D	1.95923	2.17433	2.33734	1.79053	1.04386	0.607733	1.29349	1.1828	0.66559	0.766237	1.00734	1.16067	0.513454	0.514771	55.3401	66.0581	672.613	584.303			-0.118215	-0.101817	0.0700036	0.0817586	-0.101494	-0.0868678	29.53	27.32	0.035	0.035	0.03												10.395
19	D	2.46929	2.07313	1.25849	1.56347	0.380657	0.580906	0.877829	0.982531							69.7522	62.8439			976	1360	-0.127747	-0.11443	0.0798909	0.0382725	-0.0738648	-0.104005	30.24	24.89	0.037	0.035	0.032
20	D	2.4818	3.00673	1.23402	1.8458	0.2969	0.606634	0.9371	1.2392	0.972846	1.08527	1.61575	1.62519	0.660853	0.497494	75.9394	67.135	562.26	495.678	1200	1232	-0.112685	-0.0849325	0.110556	0.0886588	-0.0863051	-0.0819239	19.02	32.8	0.038	0.04	0.041
21	D	2.35584	1.99417	1.66705	1.44509	0.618842	0.489143	1.04821	0.955943							62.8781	66.1512			2064	944	-0.113468	-0.107813	0.0678489	0.076467	-0.0931909	-0.0787835	30.78	30.21	0.037	0.038	0.035
22	D	2.28249	2.60424	1.47394	1.88497	0.6158	0.594862	0.858143	1.2901	0.967672	0.853515	1.30781	1.24783	0.351505	0.461994	58.2205	68.4421	403.327	568.936	1296	1104	-0.0544542	-0.108219	0.0297539	0.080895	-0.104578	-0.0945779	24.79	22.83	0.036	0.035	0.029
23	F																													0.032			0.031	2.92163	1.21113	1.7105	58.5459	1645	1.688	1.38735	0.300645	17.8105	420.016
24	F																													0.033			0.03	2.48876	1.42761	1.06115	42.6377	1893.29	1.6084	1.28883	0.319567	19.8692	730.556
25	F																													0.032			0.029	2.61975	1.17788	1.44191	55.0394	1131.16	1.66079	1.36393	0.296862	17.8743	456.233
26	F																													0.033			0.032	2.64751	1.14091	1.50658	56.9061	1800.28	1.33128	0.509437	0.821844	61.7334	685.273
27	F																													0.033			0.03	2.49282	1.63803	0.854818	34.2909	1473.35	1.71997	1.4015	0.318467	18.515	181.542
28	F																													0.033			0.031	2.19994	1.01688	1.18306	53.7772	890.277	1.27248	0.565613	0.706871	55.5515	582.169
29	C																																											13.5	168	22	5.8	293	99.75
30	C																																											11.7	79	14	5	322	102
31	C																																											8.8	49	17	4.6	293	123.222
32	C																																											8.6	27	16	4.5	305	117.4
33	C																																											9.5	35	29	3.6	304	114.571
34	C																																												69	19	4.3	320	118
35	D																																											22.3	597	18	4.8	336	120
36	D																																											32.4	443	19	7.4	381	112
37	D																																											13.5	331	16	4.1	335	110
38	D																																											11.7	1476	40	9.3	351	123.5
39	D																																											26.3	762	18	4.9	331	121.5
40	D																																											36.4	1342	23	6.2	351	114.429
41	D																																											39.6	1145	26	7.5	351	113
42	D																																											30	485	13	6.4	347	116.1
43	D																																											24.2	923	19	5.4	329	110
44	D																																											34.6	960	22	6.5	346	112.5
45	F																																											9	6852	36	24	302	110.7
46	F																																												4595	26	31.2	352	130.465
47	F																																											10	2784	34	33.1	347	130.984
48	F																																											14.2	4433	35	37	358	126.083
49	F																																												3947	31	31.6	360	134.343
50	F																																												5510	36	30.9	366	115.021
[truncated: 5 more columns]
